# Supplementary material for: Diamond Coating Reduces Nuclear Fuel Rod Corrosion at Accidental Temperatures: The Role of Surface Electrochemistry and Semiconductivity
Source: Materials (Basel). 2021 Oct 22;14(21):6315. doi: 10.3390/ma14216315 (PMC8585298; doi:10.3390/ma14216315)
Supplement: Supplementary file 1 [file materials-14-06315-s001.zip]

Archive with 1 entries (1 files):
- materials-1396175-supplementary.pdf
